# Supplementary material for: Neurotrophin receptor activation rescues cognitive and synaptic abnormalities caused by hemizygosity of the psychiatric risk gene Cacna1c
Source: Mol Psychiatry. 2021 Feb 17;26(6):1748–60. doi: 10.1038/s41380-020-01001-0 (PMC8440217; doi:10.1038/s41380-020-01001-0)
Supplement: Supplementary file 2 — Supplementary Table S2 [file 41380_2020_1001_MOESM2_ESM.xlsx]

## Sheet: Supplementary Table S2
Table S2. Statistical comparisons of action potential-triggered spine calcium transients by regions of distance from soma
Distance zone† (µm)	Sample size‡
	Cacna1c+/+			Cacna1c+/-
	Spines	Cells	Animals	Spines	Cells	Animals
0-150	43	6	5	115	7	5
150-250	48	5	5	105	7	7
250-400	41	7	6	11	4	4
Distance zone† (µm)	Effect of genotype
	Amplitude				Amplitude (norm.)¹				Time integral				Time integral (norm.)¹
	F	Df	p		F	Df	p		F	Df	p		F	Df	p
0-150	5.859	1	0.0158	*	1.139	1	0.286	n.s.²	1.058	1	0.304	n.s.	1.058	1	0.304	n.s.
150-250	176.375	1	<0.0001	***	35.252	1	<0.0001	***	93.96	1	<0.0001	***	93.96	1	<0.0001	***
250-400	97.68	1	<0.0001	***	17.748	1	<0.0001	***	73.248	1	<0.0001	***	73.248	1	<0.0001	***
Distance zone† (µm)	Effect of number of APs
	Amplitude				Amplitude (norm.)¹				Time integral				Time integral (norm.)¹
	F	Df	p		F	Df	p		F	Df	p		F	Df	p
0-150	159.079	3	<0.0001	***	282.557	3	<0.0001	***	121.444	3	<0.0001	***	212.444	3	<0.0001	***
150-250	40.111	3	<0.0001	***	132.181	3	<0.0001	***	56.13	3	<0.0001	***	56.13	3	<0.0001	***
250-400	14.74	3	<0.0001	***	16.209	3	<0.0001	***	29.46	2	<0.0001	***	29.46	3	<0.0001	***
Distance zone† (µm)	Interaction Genotype × number of APs
	Amplitude				Amplitude (norm.)¹				Time integral				Time integral (norm.)¹
	F	Df	p		F	Df	p		F	Df	p		F	Df	p
0-150	0.352	3	0.7877	n.s.	0.342	3	0.795	n.s.	0.079	3	0.971	n.s.	0.079	3	0.971	n.s.
150-250	7.152	3	<0.0001	***	5.118	3	0.00167	**	10.4	3	<0.0001	***	10.4	3	<0.0001	***
250-400	2.94	3	0.0327	*	2.224	3	0.0866	n.s.	7.565	3	<0.0001	***	7.565	3	<0.0001	***
¹ Normalized to value at 1 AP
² not significant
† Spines were grouped according to distance from soma in three zones, see Online Methods.
‡ One cell per transverse hippocampal slice.
